# Supplementary material for: Structure of the human cation–chloride cotransporter NKCC1 determined by single-particle electron cryo-microscopy
Source: Nat Commun. 2020 Feb 21;11:1016. doi: 10.1038/s41467-020-14790-3 (PMC7035313; doi:10.1038/s41467-020-14790-3)
Supplement: Supplementary file 3 — Source Data [file 41467_2020_14790_MOESM3_ESM.zip › 221055_3_data_set_4373615_q4m8b9 (1).xlsx]

## Sheet: NKCC1 assay raw data
Instrument
Software Version	2.09.1
Reader Type:	Synergy Neo
Reading Type	Reader
Procedure Details
Plate Type	96 WELL PLATE
Well Selection	Runtime
Eject plate on completion
Start Kinetic	Runtime 0:10:00 (HH:MM:SS), Interval 0:00:03, 201 Reads
Read	Fluorescence Endpoint
	Full Plate
	Filter Set 1
	Excitation: 540, Emission: 590
	Optics: Bottom, Gain: 110
	Light Source: Xenon Flash, Lamp Energy: Low
	Read Speed: Normal, Delay: 10 msec, Measurements/Data Point: 255
	Read Height: 4.5 mm
Dataset 1
Average rate of change in fluorescence intensity (ΔFI/min)
"-Bu" controls without NKCC1 inhibitor
	# of experiment	1	2	3	4	5	6	7	8	9	10	11	12		N =
	WT	135030	81939.4	326909	168485	247515	111879	273697	286545	235030	232242	290545	344606		12
	YFP	110545	189697	89575.8	94545.5	13090.9	76848.5	251273	225818	242545	282061	186788	221818		12
	untransducted	160606	123879	112000	110909	131879	114909	233697	251394	210182	32484.8	246545	194182		12
	K298N/G351R/Deletions	113818	100970	79757.6	79030.3	87757.6	129697	148606	206545	132000	127758	124364	101576		12
"+ Bu" with NKCC1 inhibitor
	# of experiment	1	2	3	4	5	6	7	8	9	10	11	12		N =
	WT/Bumetanide	54303	78787.9	92242.4	95515.2	86303	130667	154788	137212	171273	137818	168364	116606		12
	YFP/Bumetanide	100727	110909	100848	112848	101576	74303	225091	207758	201333	198061	140970	121818		12
	untransducted/Bumetanide	42060.6	116121	106424	71757.6	110303	128364	167758	168121	172848	183879	171636	134303		12
	K298N/G351R/Deletions/Bumetanide	91636.4	67878.8	80363.6	105697	91757.6	36606.1	115030	94181.8	218424	166667	165212	78666.7		12
T test worksheet
	WT	WT/Bumetanide	YFP	YFP/Bumetanide	untransducted	untransducted/Bumetanide	K298N/G351R/Deletions	K298N/G351R/Deletions/Bumetanide
1	135030	54303	110545	100727	160606	42060.6	113818	91636.4
2	81939.4	78787.9	189697	110909	123879	116121	100970	67878.8
3	326909	92242.4	89575.8	100848	112000	106424	79757.6	80363.6
4	168485	95515.2	94545.5	112848	110909	71757.6	79030.3	105697
5	247515	86303	13090.9	101576	131879	110303	87757.6	91757.6
6	111879	130667	76848.5	74303	114909	128364	129697	36606.1
7	273697	154788	251273	225091	233697	167758	148606	115030
8	286545	137212	225818	207758	251394	168121	206545	94181.8
9	235030	171273	242545	201333	210182	172848	132000	218424
10	232242	137818	282061	198061	32484.8	183879	127758	166667
11	290545	168364	186788	140970	246545	171636	124364	165212
12	344606	116606	221818	121818	194182	134303	101576	78666.7
P(T<=t) two-tail		0.00102374		0.414613		0.22706		0.580769
Dataset 2
Average rate of change in fluorescence intensity (ΔFI/min)
"-Bu" controls without NKCC1 inhibitor
	# of experiment	1	2	3	4	5	6	7	8	9	10	11	12		N =
	WT	189939	265818	213333	165576	104000	153455	189333	278788	194424	182909	321818	162424		12
	R294A	70545.5	85090.9	102424	154545	123515	37939.4	72363.6	43272.7	28242.4	111394	69939.4	104242		12
"+ Bu" with NKCC1 inhibitor
	# of experiment	1	2	3	4	5	6	7	8	9	10	11	12		N =
	WT/Bumetanide	80606.1	68606.1	68484.8	60606.1	87636.4	245333	8606.06	70303	92969.7	60484.8	57212.1	74787.9		12
	R294A/Bumetanide	15636.4	84121.2	87636.4	29939.4	143879	46666.7	100242	121212	8363.64	45575.8	42909.1	55393.9		12
T test worksheet
	WT	WT/Bumetanide	R294A	R294A/Bumetanide
1	189939	80606.1	70545.5	15636.4
2	265818	68606.1	85090.9	84121.2
3	213333	68484.8	102424	87636.4
4	165576	60606.1	154545	29939.4
5	104000	87636.4	123515	143879
6	153455	245333	37939.4	46666.7
7	189333	8606.06	72363.6	100242
8	278788	70303	43272.7	121212
9	194424	92969.7	28242.4	8363.64
10	182909	60484.8	111394	45575.8
11	321818	57212.1	69939.4	42909.1
12	162424	74787.9	104242	55393.9
P(T<=t) two-tail		4.43183e-05		0.26916
Dataset 3
Average rate of change in fluorescence intensity (ΔFI/min)
"-Bu" controls without NKCC1 inhibitor
	# of experiment	1	2	3	4	5	6	7	8	9	10	11	12		N =
	WT	217333	227758	273455	420606	398182	158909								6
	K289N	61212.1	237939	407394	504970	428364	382545	343636	362424	323030	318545	256727	137939		12
	K289N/Deletions	112848	197818	190182	167273	200485	128000								6
"+ Bu" with NKCC1 inhibitor
	# of experiment	1	2	3	4	5	6	7	8	9	10	11	12		N =
	WT/Bumetanide	118909	124485	123030	135030	321576	108970								6
	K289N/Bumetanide	170909	215636	178303	106061	204000	177818	170667	192606	223636	141576	104848	67030.3		12
	K289N/Deletions/Bumetanide	160121	124485	223273	177212	153212	123030								6
T test worksheet
	WT	WT/Bumetanide	K289N	K289N/Bumetanide	K289N/Deletions	K289N/Deletions/Bumetanide
1	217333	118909	61212.1	170909	112848	160121
2	227758	124485	237939	215636	197818	124485
3	273455	123030	407394	178303	190182	223273
4	420606	135030	504970	106061	167273	177212
5	398182	321576	428364	204000	200485	153212
6	158909	108970	382545	177818	128000	123030
7			343636	170667
8			362424	192606
9			323030	223636
10			318545	141576
11			256727	104848
12			137939	67030.3
P(T<=t) two-tail		0.042467		0.0014995		0.791276
